# Supplementary material for: MicroRNAs overexpressed in Crohn’s disease and their interactions with mechanisms of epigenetic regulation explain novel aspects of Crohn’s disease pathogenesis
Source: Clin Epigenetics. 2021 Feb 18;13:39. doi: 10.1186/s13148-021-01022-8 (PMC7890887; doi:10.1186/s13148-021-01022-8)
Supplement: Supplementary file 1 — Additional file 1. Summary of miRNAs indentified to be overexpressed in CD-affected tissues. [file 13148_2021_1022_MOESM1_ESM.xlsx]

## Sheet: Hoja1
Supplementary Table 1
Summary of miRNAs indentified to be overexpressed in CD-affected tissues.
miRNAs that interact with mRNAs for enzymes related with epigenetics and PTMs are highlighted.
No.	Type of sample	miRNAS	PMID
1	Ileal mucosal	hsa-miR-192	31020657/27536783
2	Ileal mucosal	hsa-miR-215-5p	31020657/27536784
3	Ileal mucosal	hsa-miR-345-5p	30657881
4	Ileal mucosal	hsa-miR-1307-5p	30657881
5	Ileal mucosal	hsa-miR-18a-5p	30657881
6	Ileal mucosal	hsa-miR-502-3p	30657881
7	Ileal mucosal	hsa-miR-182-5p	30657881
8	Ileal mucosal	hsa-miR-21-5p	30657881
2	Ileal mucosal	hsa-miR-130b-5p	30657881
10	Ileal mucosal	hsa-miR-30d-5p	30657881
11	Ileal mucosal	hsa-let-7g-5p	30657881
12	Ileal mucosal	hsa-miR-10a-5p	30657881
13	Ileal mucosal	hsa-miR-629-5p	30657881
14	Ileal mucosal	hsa-miR-10b-5p	30657881
15	Ileal mucosal	hsa-miR-196a-5p	30657881
16	Ileal mucosal	hsa-miR-223-5p	30657881
17	Ileal mucosal	hsa-miR-1246-5p	30657881
18	Ileal mucosal	hsa-miR-30c-5p	30657881
19	Ileal mucosal	hsa-miR-378-3p	30657881
20	Faecal	hsa-miR-144	30581271
21	Faecal	hsa-miR-211	30581271
22	Faecal	hsa-miR-373-3p	30581271
23	Faecal	hsa-miR-519	30581271
24	Peripheral lymphoblastoid cell line	hsa-miR-1908-5p	30143393
25	Peripheral lymphoblastoid cell line	hsa-miR-3614-5p	30143393
26	Serum and fecal samples	hsa-miR-16	29668922
27	Serum and fecal samples	hsa-miR-21	29668922
28	Serum and fecal samples	hsa-miR-155	29668922
29	Serum and fecal samples	hsa-miR-223	29668922
30	Inflamed and noninflamed intestinal tissues( Ileocolon)	hsa-miR-143	29562274
31	Peripheral blood was collected, and total RNA was isolated from plasma	hsa-let-7d	29272478
32	Peripheral blood was collected, and total RNA was isolated from plasma	hsa-miR-101	29272478
33	Peripheral blood was collected, and total RNA was isolated from plasma	hsa-miR-22	29272478
34	Peripheral blood was collected, and total RNA was isolated from plasma	hsa-miR-576-3p	29272478
35	Peripheral blood was collected, and total RNA was isolated from plasma	hsa-miR-598	29272478
36	Peripheral blood was collected, and total RNA was isolated from plasma	hsa-miR-642	29272478
37	Peripheral blood was collected, and total RNA was isolated from plasma	hsa-miR-744	29272478
38	the mucosae of inflammatory (iCD) or noninflammatory (niCD)	hsa-miR--f1104	28261881
39	the mucosae of inflammatory (iCD) or noninflammatory (niCD)	hsa-miR-E1133	28261881
40	the mucosae of inflammatory (iCD) or noninflammatory (niCD)	hsa-miR--A1087	28261881
41	the mucosae of inflammatory (iCD) or noninflammatory (niCD)	hsa-miR-98	28261881
42	the mucosae of inflammatory (iCD) or noninflammatory (niCD)	hsa-miR-9*	28261881
43	the mucosae of inflammatory (iCD) or noninflammatory (niCD)	hsa-miR-451	28261881
44	the mucosae of inflammatory (iCD) or noninflammatory (niCD)	hsa-miR-424	28261881
45	the mucosae of inflammatory (iCD) or noninflammatory (niCD)	hsa-miR-374b	28261881
46	the mucosae of inflammatory (iCD) or noninflammatory (niCD)	hsa-miR-374a	28261881
47	the mucosae of inflammatory (iCD) or noninflammatory (niCD)	hsa-miR-342-3p	28261881
48	the mucosae of inflammatory (iCD) or noninflammatory (niCD)	hsa-miR-335	28261881
49	the mucosae of inflammatory (iCD) or noninflammatory (niCD)	hsa-miR-32	28261881
50	the mucosae of inflammatory (iCD) or noninflammatory (niCD)	hsa-miR-31*	28261881
51	the mucosae of inflammatory (iCD) or noninflammatory (niCD)	hsa-miR-31	28261881
52	the mucosae of inflammatory (iCD) or noninflammatory (niCD)	hsa-miR-30e*	28261881
53	the mucosae of inflammatory (iCD) or noninflammatory (niCD)	hsa-miR-30b	28261881
54	the mucosae of inflammatory (iCD) or noninflammatory (niCD)	hsa-miR-30a	28261881
55	the mucosae of inflammatory (iCD) or noninflammatory (niCD)	hsa-miR-301a	28261881
56	the mucosae of inflammatory (iCD) or noninflammatory (niCD)	hsa-miR-301a	28261881
57	the mucosae of inflammatory (iCD) or noninflammatory (niCD)	hsa-miR-29b	28261881
58	the mucosae of inflammatory (iCD) or noninflammatory (niCD)	hsa-miR-27b	28261881
59	the mucosae of inflammatory (iCD) or noninflammatory (niCD)	hsa-miR-27a	28261881
60	the mucosae of inflammatory (iCD) or noninflammatory (niCD)	hsa-miR-26b	28261881
61	the mucosae of inflammatory (iCD) or noninflammatory (niCD)	hsa-miR-26a	28261881
62	the mucosae of inflammatory (iCD) or noninflammatory (niCD)	hsa-miR-25	28261881
63	the mucosae of inflammatory (iCD) or noninflammatory (niCD)	hsa-miR-24	28261881
64	the mucosae of inflammatory (iCD) or noninflammatory (niCD)	hsa-miR-23b	28261881
65	the mucosae of inflammatory (iCD) or noninflammatory (niCD)	hsa-miR-223	28261881
66	the mucosae of inflammatory (iCD) or noninflammatory (niCD)	hsa-miR-222	28261881
67	the mucosae of inflammatory (iCD) or noninflammatory (niCD)	hsa-miR-221	28261881
68	the mucosae of inflammatory (iCD) or noninflammatory (niCD)	hsa-miR-215	28261881
69	the mucosae of inflammatory (iCD) or noninflammatory (niCD)	hsa-miR-21	28261881
70	the mucosae of inflammatory (iCD) or noninflammatory (niCD)	hsa-miR-20a	28261881
71	the mucosae of inflammatory (iCD) or noninflammatory (niCD)	hsa-miR-19b	28261881
72	the mucosae of inflammatory (iCD) or noninflammatory (niCD)	hsa-miR-19a	28261881
73	the mucosae of inflammatory (iCD) or noninflammatory (niCD)	hsa-miR-199a	28261881
74	the mucosae of inflammatory (iCD) or noninflammatory (niCD)	hsa-miR-195	28261881
75	the mucosae of inflammatory (iCD) or noninflammatory (niCD)	hsa-miR-194	28261881
76	the mucosae of inflammatory (iCD) or noninflammatory (niCD)	hsa-miR-193a-3p	28261881
77	the mucosae of inflammatory (iCD) or noninflammatory (niCD)	hsa-miR-192	28261881
78	the mucosae of inflammatory (iCD) or noninflammatory (niCD)	hsa-miR-190	28261881
79	the mucosae of inflammatory (iCD) or noninflammatory (niCD)	hsa-miR-18a	28261881
80	the mucosae of inflammatory (iCD) or noninflammatory (niCD)	hsa-miR-181d	28261881
81	the mucosae of inflammatory (iCD) or noninflammatory (niCD)	hsa-miR-181a	28261881
82	the mucosae of inflammatory (iCD) or noninflammatory (niCD)	hsa-miR-17	28261881
83	the mucosae of inflammatory (iCD) or noninflammatory (niCD)	hsa-miR-16	28261881
84	the mucosae of inflammatory (iCD) or noninflammatory (niCD)	hsa-miR-15b	28261881
85	the mucosae of inflammatory (iCD) or noninflammatory (niCD)	hsa-miR-15a	28261881
86	the mucosae of inflammatory (iCD) or noninflammatory (niCD)	hsa-miR-151-5p	28261881
87	the mucosae of inflammatory (iCD) or noninflammatory (niCD)	hsa-miR-148a	28261881
88	the mucosae of inflammatory (iCD) or noninflammatory (niCD)	hsa-miR-146b-5p	28261881
89	the mucosae of inflammatory (iCD) or noninflammatory (niCD)	hsa-miR-144	28261881
90	the mucosae of inflammatory (iCD) or noninflammatory (niCD)	hsa-miR-142-5p	28261881
91	the mucosae of inflammatory (iCD) or noninflammatory (niCD)	hsa-miR-142-3p	28261881
92	the mucosae of inflammatory (iCD) or noninflammatory (niCD)	hsa-miR-140-5p	28261881
93	the mucosae of inflammatory (iCD) or noninflammatory (niCD)	hsa-miR-130a	28261881
94	the mucosae of inflammatory (iCD) or noninflammatory (niCD)	hsa-miR-126	28261881
95	the mucosae of inflammatory (iCD) or noninflammatory (niCD)	hsa-miR-125b	28261881
96	the mucosae of inflammatory (iCD) or noninflammatory (niCD)	hsa-miR-1259	28261881
97	the mucosae of inflammatory (iCD) or noninflammatory (niCD)	hsa-miR-122*	28261881
98	the mucosae of inflammatory (iCD) or noninflammatory (niCD)	hsa-miR-10a	28261881
99	the mucosae of inflammatory (iCD) or noninflammatory (niCD)	hsa-miR-106b	28261881
100	the mucosae of inflammatory (iCD) or noninflammatory (niCD)	hsa-miR-106a	28261881
101	the mucosae of inflammatory (iCD) or noninflammatory (niCD)	hsa-miR-101	28261881
102	the mucosae of inflammatory (iCD) or noninflammatory (niCD)	hsa-miR-1	28261881
103	the mucosae of inflammatory (iCD) or noninflammatory (niCD)	hsa-miR-7i	28261881
104	the mucosae of inflammatory (iCD) or noninflammatory (niCD)	hsa-miR-7g	28261881
105	the mucosae of inflammatory (iCD) or noninflammatory (niCD)	hsa-miR-7f	28261881
106	the mucosae of inflammatory (iCD) or noninflammatory (niCD)	hsa-miR-7d	28261881
107	the mucosae of inflammatory (iCD) or noninflammatory (niCD)	hsa-miR-7a	28261881
108	mucosa	hsa-miR-3194	28726756
109	mucosa	hsa-miR-196A	28726756
110	mucosa	hsa-miR-192	28726756
111	mucosa	hsa-miR-193B	28726756
112	mucosa	hsa-miR-19A	28726756
113	mucosa	hsa-miR-200A	28726756
114	mucosa	hsa-miR-192-STAR	28726756
115	mucosa	hsa-let-7I	28726756
116	mucosa	hsa-miR-1273D	28726756
117	mucosa	hsa-miR-886-5P	28726756
118	mucosa	hsa-miR-668	28726756
119	mucosa	hsa-miR-720	28726756
120	mucosa	hsa-miR-455-3P	28726756
121	mucosa	hsa-miR-1913	28726756
122	mucosa	hsa-miR-3138	28726756
123	mucosa	hsa-miR-612	28726756
124	mucosa	hsa-miR-378B	28726756
125	mucosa	hsa-miR-551B-STAR	28726756
126	mucosa	hsa-miR-323B-3P	28726756
127	mucosa	hsa-miR-4264	28726756
128	mucosa	hsa-let-7I-STAR	28726756
129	mucosa	hsa-miR-3150	28726756
130	mucosa	hsa-miR-422A	28726756
131	mucosa	hsa-miR-611	28726756
132	mucosa	hsa-miR-3184	28726756
133	mucosa	hsa-miR-4284	28726756
134	mucosa	hsa-miR-129-STAR	28726756
135	mucosa	hsa-miR-24	28726756
136	Primary fibroblasts were obtained from strictured anastomosis tissue (SAT)	hsa-miR-16-1	30942423
137	mucosa	hsa-miR-223	30299179
138	Plasma	hsa-miR-125a	29209130
139	intestinal fibroblasts	hsa-miR-29b	28190086
140	the terminal ileal mucosa	hsa-let-7b-5p	27556489
141	the terminal ileal mucosa	hsa-let-7d-3p	27556489
142	the terminal ileal mucosa	hsa-miR-423-3p	27556489
143	the terminal ileal mucosa	hsa-miR-192-5p	27556489
144	the terminal ileal mucosa	hsa-miR-483-3p	27556489
145	the terminal ileal mucosa	hsa-miR-4290	27556489
146	the terminal ileal mucosa	hsa-let-7a-2-3p	27556489
147	the terminal ileal mucosa	hsa-miR-519e-3p	27556489
148	the terminal ileal mucosa	hsa-miR-204-3p	27556489
149	the terminal ileal mucosa	hsa-miR-4531	27556489
150	the terminal ileal mucosa	hsa-miR-4308	27556489
151	the terminal ileal mucosa	hsa-miR-205-3p	27556489
152	the terminal ileal mucosa	hsa-miR-495-5p	27556489
153	the terminal ileal mucosa	hsa-miR-630	27556489
154	blood serum	hsa-miR-1286	27542126
155	blood serum	hsa-miR-1273d	27542126
156	the inflamed duodenal mucosa	hsa-miR-146a	27468194
157	the inflamed duodenal mucosa	hsa-miR-155	27468194
158	inflamed colonic and ileum areas	hsa-miR-124	26802080
159	plasma	hsa-miR-369-3p	26230660
160	plasma	hsa-miR-376a	26230660
161	plasma	hsa-miR-376c	26230660
162	plasma	hsa-miR-411#	26230660
163	plasma	hsa-miR-411	26230660
164	plasma	mmu-miR-379	26230660
165	plasma	mmu-miR-495	26230660
166	active-CD intestinal tissue	hsa-miR-19b	25997679
167	colon biopsies	hsa-miR-19a	25886994
168	colon biopsies	hsa-miR-21	25886994
169	colon biopsies	hsa-miR-26a	25886994
170	colon biopsies	hsa-miR-31	25886994
171	colon biopsies	hsa-miR-101	25886994
172	colon biopsies	hsa-miR-142-3p	25886994
173	colon biopsies	hsa-miR-142-5p	25886994
174	colon biopsies	hsa-miR-146a	25886994
175	colon biopsies	hsa-miR-155	25886994
176	colon biopsies	hsa-miR-223	25886994
177	colon biopsies	hsa-miR-375	25886994
178	colon biopsies	hsa-miR-494	25886994
179	mucosa overlying a stricture and mucosa from non-strictured areas (NSCD)	hsa-miR-29	24641356
180	Serum	hsa-miR‐361‐5p	24447044
181	Serum	hsa-miR‐127‐3p	24447044
182	Serum	hsa-miR‐28‐5p	24447044
183	Serum	hsa-miR‐539	24447044
184	Serum	hsa-miR‐224	24447044
185	Serum	hsa-let‐7e	24447044
186	Serum	hsa-miR‐221	24447044
187	Serum	hsa-miR‐125a‐5p	24447044
188	Serum	hsa-miR‐485‐3p	24447044
189	Serum	hsa-let‐7d	24447044
190	Serum	hsa-miR‐199a‐3p	24447044
191	Serum	hsa-miR‐223	24447044
192	Serum	hsa-miR‐324‐3p	24447044
193	Serum	hsa-miR‐486‐3p	24447044
194	CD4+ T cells were investigated in the peripheral blood and mucosal tissues of patients with CD	hsa-miR-290-5p	24356810
195	the inflamed colon	hsa-miR-141	24000293
196	HT-29 cells	hsa-miR-122	23872065
197	Intestinal Fibrosis	hsa-miR-200b	22294131
198	Serum from patients with pediatric CD	hsa-miR-16	21546856
199	Serum from patients with pediatric CD	hsa-let-7b	21546856
200	Serum from patients with pediatric CD	hsa-miR-195	21546856
201	Serum from patients with pediatric CD	hsa-miR-106a	21546856
202	Serum from patients with pediatric CD	hsa-miR-20a	21546856
203	Serum from patients with pediatric CD	hsa-miR-30e	21546856
204	Serum from patients with pediatric CD	hsa-miR-140	21546856
205	Serum from patients with pediatric CD	hsa-miR-484	21546856
206	Serum from patients with pediatric CD	hsa-miR-93	21546856
207	Serum from patients with pediatric CD	hsa-miR-192	21546856
208	Serum from patients with pediatric CD	hsa-miR-21	21546856
209	the inflammatory intestinal epithelia	hsa-miR-196	21278745
210	the terminal ileum, cecum, transverse colon, sigmoid colon, and rectum of normal, healthy adults and from the ileum and sigmoid colon of patients with active ileal and colonic CD	hsa-Let-7a	20848482
211	the terminal ileum, cecum, transverse colon, sigmoid colon, and rectum of normal, healthy adults and from the ileum and sigmoid colon of patients with active ileal and colonic CD	hsa-Let-7b	20848482
212	the terminal ileum, cecum, transverse colon, sigmoid colon, and rectum of normal, healthy adults and from the ileum and sigmoid colon of patients with active ileal and colonic CD	hsa-Let-7c	20848482
213	the terminal ileum, cecum, transverse colon, sigmoid colon, and rectum of normal, healthy adults and from the ileum and sigmoid colon of patients with active ileal and colonic CD	hsa-miR-143	20848482
214	the terminal ileum, cecum, transverse colon, sigmoid colon, and rectum of normal, healthy adults and from the ileum and sigmoid colon of patients with active ileal and colonic CD	hsa-miR-192	20848482
215	the terminal ileum, cecum, transverse colon, sigmoid colon, and rectum of normal, healthy adults and from the ileum and sigmoid colon of patients with active ileal and colonic CD	hsa-miR-194	20848482
216	the terminal ileum, cecum, transverse colon, sigmoid colon, and rectum of normal, healthy adults and from the ileum and sigmoid colon of patients with active ileal and colonic CD	hsa-miR-200b	20848482
217	the terminal ileum, cecum, transverse colon, sigmoid colon, and rectum of normal, healthy adults and from the ileum and sigmoid colon of patients with active ileal and colonic CD	hsa-miR-200c	20848482
218	the terminal ileum, cecum, transverse colon, sigmoid colon, and rectum of normal, healthy adults and from the ileum and sigmoid colon of patients with active ileal and colonic CD	hsa-miR-24	20848482
219	the terminal ileum, cecum, transverse colon, sigmoid colon, and rectum of normal, healthy adults and from the ileum and sigmoid colon of patients with active ileal and colonic CD	hsa-miR-26a	20848482
220	the terminal ileum, cecum, transverse colon, sigmoid colon, and rectum of normal, healthy adults and from the ileum and sigmoid colon of patients with active ileal and colonic CD	hsa-miR-30d	20848482
221	the terminal ileum, cecum, transverse colon, sigmoid colon, and rectum of normal, healthy adults and from the ileum and sigmoid colon of patients with active ileal and colonic CD	hsa-miR-375	20848482
222	the terminal ileum, cecum, transverse colon, sigmoid colon, and rectum of normal, healthy adults and from the ileum and sigmoid colon of patients with active ileal and colonic CD	hsa-miR-320	20848482
223	peripheral blood mononuclear cells	hsa-miR-1-3p	25122645
224	Colonic mucosal pinch biopsies	hsa-miR-10b-5p	28839432
225	Both inflamed and non-inflamed terminal ileal mucosa	hsa-miR-124-3p	24910152
226	Bowel tissues	hsa-miR-203a-3p	31383782
227	Whole blood	hsa-miR-455-3p	US20110117111A1
228	plasma and small intestinal biopsies	hsa-miR-484	27138057
229	plasma	hsa-miR-576-3p	29272478
230	ileum	hsa-miR-629-5p	25553076
231	mucosa	hsa-miR-720	28726756
232	terminal ileum	hsa-miR-30c-5p	24148619
233	Intestinal mucosa	hsa-miR-375	31539144
234	Blood	hsa-miR-376c-3p	26230660
235	colonic mucosal	hsa-miR-98-5p	23885139
236	Colonic epithelium	hsa-miR-107	22386737
237	Colon tissue	hsa-miR-203	26164662
238	Colorectal mucosa tissue samples	hsa-miR-101-3p	27517623
