# Supplementary material for: MicroRNAs overexpressed in Crohn’s disease and their interactions with mechanisms of epigenetic regulation explain novel aspects of Crohn’s disease pathogenesis
Source: Clin Epigenetics. 2021 Feb 18;13:39. doi: 10.1186/s13148-021-01022-8 (PMC7890887; doi:10.1186/s13148-021-01022-8)
Supplement: Supplementary file 2 — Additional file 2. Supplementary Table 2. Summary of miRNAS overexpressed in CD, whose target genes encode and proteins associated with epigenetic and post-translational modifications. [file 13148_2021_1022_MOESM2_ESM.xlsx]

## Sheet: Hoja1
Supplementary table 2
Summary of miRNAS overexpressed in CD, whose target genes encode
proteins associated with epigenetic and post-translational modifications.
Epigenetic players are highlighted.
No.	miRNAs	Target Genes
1	hsa-miR-203	TYMS
	hsa-miR-203	FCGR2B
2	hsa-miR-423-3p	METTL16
	hsa-miR-423-3p	UBE2J2
	hsa-miR-423-3p	MOGS
3	hsa-miR-192-5p	DNMT3A
	hsa-miR-192-5p	DIMT1
	hsa-miR-192-5p	UBE2D1
	hsa-miR-192-5p	UBE2K
	hsa-miR-192-5p	TYMS
	hsa-miR-192-5p	KMT2A
	hsa-miR-192-5p	UBE2W
	hsa-miR-192-5p	UBE2D2
	hsa-miR-192-5p	CA13
4	hsa-miR-10a-5p	MTR
	hsa-miR-10a-5p	UBE2D2
	hsa-miR-10a-5p	UBE2Z
5	hsa-miR-140-5p	UBE2J1
	hsa-miR-140-5p	TRMT10C
6	hsa-miR-30c-5p	MECP2
	hsa-miR-30c-5p	UBE2K
	hsa-miR-30c-5p	MTR
	hsa-miR-30c-5p	SUV39H2
	hsa-miR-30c-5p	KMT2A
	hsa-miR-30c-5p	UBE2R2
	hsa-miR-30c-5p	UBE2D2
	hsa-miR-30c-5p	SETD1B
	hsa-miR-30c-5p	COMT
	hsa-miR-30c-5p	KMT2C
7	hsa-miR-18a-5p	CA12
	hsa-miR-18a-5p	CA13
	hsa-miR-18a-5p	UBE2Z
	hsa-miR-18a-5p	PRMT5
8	hsa-miR-484	DIMT1
	hsa-miR-484	SETD7
	hsa-miR-484	TKT
	hsa-miR-484	UBE2S
	hsa-miR-484	RNMT
	hsa-miR-484	MTR
	hsa-miR-484	TYMS
	hsa-miR-484	KMT2A
	hsa-miR-484	GANAB
	hsa-miR-484	SETD1B
	hsa-miR-484	KMT2C
	hsa-miR-484	UBE2Z
	hsa-miR-484	EZH2
9	hsa-miR-10b-5p	SETD7
	hsa-miR-10b-5p	UBE2Z
	hsa-miR-10b-5p	PTPN22
10	hsa-miR-376c	UBE2D3
	hsa-miR-376c	SETD1B
11	hsa-miR-124-3p	MECP2
	hsa-miR-124-3p	CA12
	hsa-miR-124-3p	MOGS
	hsa-miR-124-3p	MGMT
	hsa-miR-124-3p	UBE2R2
	hsa-miR-124-3p	NSUN2
	hsa-miR-124-3p	EZH2
	hsa-miR-124-3p	TRMT13
12	hsa-miR-629-5p	UBE2C
13	hsa-let-7g-5p	KMT2D
	hsa-let-7g-5p	NSD1
	hsa-let-7g-5p	SUV39H2
	hsa-let-7g-5p	KMT2E
14	hsa-miR-142-5p	CARM1
	hsa-miR-142-5p	KMT2D
	hsa-miR-142-5p	UBE2J1
	hsa-miR-142-5p	SETD3
	hsa-miR-142-5p	UBE2D1
	hsa-miR-142-5p	SETD2
	hsa-miR-142-5p	SETD1A
	hsa-miR-142-5p	UBE2H
	hsa-miR-142-5p	UBE2Z
15	hsa-miR-21-5p	UBE2D3
	hsa-miR-21-5p	SP1
	hsa-miR-21-5p	SETD2
	hsa-miR-21-5p	SETD1B
	hsa-miR-21-5p	NSUN2
16	hsa-let-7b-5p	KMT2D
	hsa-let-7b-5p	NSD1
	hsa-let-7b-5p	UBE2D3
	hsa-let-7b-5p	UBE2Q1
	hsa-let-7b-5p	SP1
	hsa-let-7b-5p	RNMT
	hsa-let-7b-5p	CA12
	hsa-let-7b-5p	TYMS
	hsa-let-7b-5p	TRMT1
	hsa-let-7b-5p	SUV39H2
	hsa-let-7b-5p	UBE2D2
	hsa-let-7b-5p	KMT2E
	hsa-let-7b-5p	UBE2A
	hsa-let-7b-5p	NSUN2
	hsa-let-7b-5p	EZH2
	hsa-let-7b-5p	TRMT13
	hsa-let-7b-5p	PRMT1
17	hsa-miR-345-5p	UBQLN4
18	hsa-miR-146b-5p	KMT2D
	hsa-miR-146b-5p	NSD1
	hsa-miR-146b-5p	UBE2W
	hsa-miR-146b-5p	METTL3
19	hsa-miR-342-3p	KMT2D
	hsa-miR-342-3p	NSD1
	hsa-miR-342-3p	SETD7
	hsa-miR-342-3p	CA12
	hsa-miR-342-3p	UBE2L3
	hsa-miR-342-3p	KMT2A
	hsa-miR-342-3p	UBE2D2
	hsa-miR-342-3p	UBE2H
20	hsa-miR-196a-5p	UBE2C
	hsa-miR-196a-5p	MOGS
	hsa-miR-196a-5p	TYMS
	hsa-miR-196a-5p	KMT2E
	hsa-miR-196a-5p	KMT2C
	hsa-miR-196a-5p	UBE2Z
	hsa-miR-196a-5p	UBE2E1
21	hsa-miR-483-3p	PDK3
	hsa-miR-483-3p	DNASE1
22	hsa-miR-455-3p	SETD3
23	hsa-miR-30d-5p	DNMT3A
	hsa-miR-30d-5p	EZH2
	hsa-miR-30d-5p	SETD1B
	hsa-miR-30d-5p	UBE2K
	hsa-miR-30d-5p	MECP2
	hsa-miR-30d-5p	KMT2A
	hsa-miR-30d-5p	MTR
	hsa-miR-30d-5p	UBE2R2
	hsa-miR-30d-5p	KMT2C
	hsa-miR-30d-5p	NSD1
	hsa-miR-30d-5p	UBE2D2
	hsa-miR-30d-5p	UBE2D3
	hsa-miR-30d-5p	SUV39H2
	hsa-miR-30d-5p	KMT2D
	hsa-miR-30d-5p	SETD7
	hsa-miR-30d-5p	SETD3
	hsa-miR-30d-5p	RNMT
	hsa-miR-30d-5p	COMT
	hsa-miR-30d-5p	UBE2J1
	hsa-miR-30d-5p	CTLA4
24	hsa-miR-576-3p	SIAH1
25	hsa-miR-1	DNMT3A
	hsa-miR-1	ALDH2
	hsa-miR-1	UBE2R2
	hsa-miR-1	ASH1L
	hsa-miR-1	KMT2E
	hsa-miR-1	NSD1
	hsa-miR-1	SP1
	hsa-miR-1	TKT
	hsa-miR-1	UBE2H
	hsa-miR-1	CA12
26	hsa-miR-130b-5p	METTL15
	hsa-miR-130b-5p	KMT2A
27	hsa-miR-98	EZH2
	hsa-miR-98	KMT2E
	hsa-miR-98	NSD1
	hsa-miR-98	UBE2D3
	hsa-miR-98	SUV39H2
	hsa-miR-98	KMT2D
28	hsa-miR-107	CARM1
	hsa-miR-107	SETD1B
	hsa-miR-107	GANAB
	hsa-miR-107	UBE2R2
	hsa-miR-107	UBE2W
	hsa-miR-107	UBE2Q1
	hsa-miR-107	ASH1L
	hsa-miR-107	KMT2D
	hsa-miR-107	UBE2L3
	hsa-miR-107	UBE2J1
29	hsa-miR-182-5p	UBE2K
	hsa-miR-182-5p	KMT2A
	hsa-miR-182-5p	UBE2R2
	hsa-miR-182-5p	UBE2W
	hsa-miR-182-5p	NSD1
	hsa-miR-182-5p	SETD7
	hsa-miR-182-5p	PCMT1
	hsa-miR-182-5p	UBE2L3
30	hsa-miR-181d	CARM1
	hsa-miR-181d	MECP2
	hsa-miR-181d	MGMT
	hsa-miR-181d	KMT2A
	hsa-miR-181d	UBE2W
	hsa-miR-181d	KMT2E
	hsa-miR-181d	KMT2C
	hsa-miR-181d	SP1
	hsa-miR-181d	UBE2D3
	hsa-miR-181d	SUV39H2
	hsa-miR-181d	RNMT
	hsa-miR-181d	UBE2J1
31	hsa-miR-101-3p	DNMT3A
	hsa-miR-101-3p	EZH2
	hsa-miR-101-3p	DIMT1
	hsa-miR-101-3p	UBE2A
	hsa-miR-101-3p	UBE2D3
32	hsa-miR-193a-3p	KMT2A
	hsa-miR-193a-3p	KMT2E
	hsa-miR-193a-3p	TYMS
33	hsa-miR-375	DNMT3B
	hsa-miR-375	SP1
	hsa-miR-375	SETD7
	hsa-miR-375	FCGR2A
	hsa-miR-375	PTPN22
34	hsa-miR-142-3p	KMT2A
	hsa-miR-142-3p	UBE2W
