# Supplementary material for: MicroRNAs overexpressed in Crohn’s disease and their interactions with mechanisms of epigenetic regulation explain novel aspects of Crohn’s disease pathogenesis
Source: Clin Epigenetics. 2021 Feb 18;13:39. doi: 10.1186/s13148-021-01022-8 (PMC7890887; doi:10.1186/s13148-021-01022-8)
Supplement: Supplementary file 3 — Additional file 3. Supplementary Table 3. Classification according to “(GO) Biological Process” of proteins associated with PTMs and epigenetics, whose expression is regulated by miRNAs overexpressed in CD. [file 13148_2021_1022_MOESM3_ESM.xlsx]

## Sheet: GO 0032259
Supplementary Table 3
Classification according to “(GO) Biological Process" of proteins associated with PTMs
and epigenetics, whose expression is regulated by miRNAs overexpressed in CD.
Epigenetic players are highlighted.
Methylation GO:0032259	Histone modification GO:0016570	Protein ubiquitination GO:0016567	Regulation of Cell cycle process GO:0010564	Immune system process GO:0002682	Protein metabolic process GO:0019538	Nucleic acid metabolic process GO:0090304
TRMT10C	MECP2	UBE2A	KMT2E	METTL3	PCMT1	CMTR2
NSUN2	SUV39H2	UBE2C	PRMT1	DNASE1	UBE2A	UBE2L3
RNMT	CARM1	UBE2K	SETD2	FCGR2B	UBE2C	UBE2W
METTL3	EZH2	UBE2H	CARM1	CTLA4	UBE2K	UBE2D3
METTL16	PRMT5	UBE2E1	EZH2	FCGR2A	UBE2H	UBE2A
TRMT1	SETD7	UBE2S	MECP2	PTPN22	UBE2E1	TYMS
DIMT1	SETD2	UBE2D3	UBE2C	PRMT1	UBE2S	TRMT13
TRMT13	KMT2D	UBE2W	PRMT5	KMT2A	UBE2D3	MGMT
DPH5	PRDM2	UBE2R2		KMT2E	UBE2W	DNMT3B
SETD3	SMYD2	UBE2D1		KMT2D	UBE2R2	MECP2
ASH1L	PRMT1	UBE2J2		SETD1A	UBE2D1	SP1
NSD1	NSD1	UBE2D2		KMT2C	UBE2J2	DNMT3A
KMT2A	SETD3	UBE2Z		UBE2K	UBE2D2	SUV39H2
PRMT1	ASH1L	UBE2J1			UBE2Z	CARM1
SMYD2	KMT2A	UBE2Q1			UBE2J1	PRMT5
PRDM2	KMT2E	SIAH1			UBE2Q1	EZH2
PRMT5	KMT2C	UBE2L3			SIAH1	SETD7
SETD7	SETD1B				UBE2L3	PRDM2
KMT2C	SETD1A				MOGS	NSD1
KMT2D	UBE2A				GANAB	SMYD2
KMT2E	UBE2E1				MECP2	SETD2
SETD1B					DPH5	KMT2D
SETD1A					SUV39H2	SETD3
SETD2					CARM1	KMT2C
CARM1					PRMT5	SETD1A
SUV39H2					EZH2	KMT2A
DNMT3A					SETD7	SETD1B
EZH2					PRDM2	KMT2E
DNMT3B					NSD1	ASH1L
MECP2					SMYD2	TYW3
METTL15					SETD2	METTL15
MGMT					KMT2D	TREX1
TYMS					PRMT1	DNASE1
MTR					SETD3	TRMT10C
COMT					KMT2C	TRMT1
TYW3					SETD1A	NSUN2
CMTR2					KMT2A	RNMT
PCMT1					SETD1B	DIMT1
					KMT2E	METTL3
					ASH1L	METTL16
					PDK3
					PTPN22
